# Supplementary material for: HMP-S7 Is a Novel Anti-Leukemic Peptide Discovered from Human Milk
Source: Biomedicines. 2021 Aug 9;9(8):981. doi: 10.3390/biomedicines9080981 (PMC8394283; doi:10.3390/biomedicines9080981)
Supplement: Supplementary file 1 [file biomedicines-09-00981-s001.zip]

Archive with 7 entries (5 files):
- biomedicines-1308314-supplementary/
- biomedicines-1308314-supplementary/Supplementary information/
- biomedicines-1308314-supplementary/Supplementary information/.DS_Store
- biomedicines-1308314-supplementary/Supplementary information/Fig S1_R1.pdf
- biomedicines-1308314-supplementary/Supplementary information/Table S1.xlsx
- biomedicines-1308314-supplementary/Supplementary information/Table S2.xlsx
- biomedicines-1308314-supplementary/Supplementary information/Table S3.xlsx
