# Supplementary material for: HMP-S7 Is a Novel Anti-Leukemic Peptide Discovered from Human Milk
Source: Biomedicines. 2021 Aug 9;9(8):981. doi: 10.3390/biomedicines9080981 (PMC8394283; doi:10.3390/biomedicines9080981)
Supplement: Supplementary file 1 [file biomedicines-09-00981-s001.zip › biomedicines-1308314-supplementary/Supplementary information/Table S1.xlsx]

## Sheet: Table S1
Table S1. Human breast milk data donated by 10 volunteer mothers.
	Volunteer mother no.	Maternal age (year)	Day of lactation (day)
Pooled sample#1	1	25	20
	2	33	23
	3	36	6
Pooled sample#2	4	30	129
	5	33	75
	6	34	47
Pooled sample#3	7	31	95
	8	34	71
	9	31	80
	10	36	92
	Mean	32.3	63.8
	SD	3.27	38.97
