# Supplementary material for: HMP-S7 Is a Novel Anti-Leukemic Peptide Discovered from Human Milk
Source: Biomedicines. 2021 Aug 9;9(8):981. doi: 10.3390/biomedicines9080981 (PMC8394283; doi:10.3390/biomedicines9080981)
Supplement: Supplementary file 1 [file biomedicines-09-00981-s001.zip › biomedicines-1308314-supplementary/Supplementary information/Table S2.xlsx]

## Sheet: Table S2
Supplementary table 2.An in-house human milk-derived peptide library constructed upon mass spectrometric peptide identification of 11 ACN eluted fractions of naturally occurring human milk peptides with predictions of physicochemical, structural, and anticancer properties.
Peptide sequence	Protein accession	Gene name	Protein name	Protein score	Peptide score	Peptide length	Peptide mass (Da)	Peptide pI	Peptide net charge*	Peptide hydrophobicity (Kcal/mol)*	Extinction coefficient (1/M*1/cm)*	ACN elution fractions											Frequency	ACPpred-FL		antiCP 2.0		MLACP		mACPpred
												Pooled	0.15	0.2	0.25	0.3	0.35	0.4	0.45	0.5	0.55	0.8		Confidence	Prediction	Score	Prediction	Probability	Prediction	Probability	Prediction
SFIPRAKSTWLNNIKLL	O60287	URB1	Nucleolar pre-ribosomal-associated protein 1	63	63.24	17	2000.15	11.7	3	9.03	5500								+				1	0.944	ACP	0.57	AntiCP	0.401	Non-ACP	0.8932	ACP
GRATLVQDGIAKGRVA	Q13410	BTN1A1	Butyrophilin subfamily 1 member A1	65	64.69	16	1610.92	11.4	2	20.64	0							+	+				2	0.8342	ACP	0.25	Non-AntiCP	0.0824	Non-ACP	0.2289	Non-ACP
KPPPPPPPP	A0JLT2	MED19	Mediator of RNA polymerase II transcription subunit 19	55	54.81	9	922.526	10.59	1	11.82	0				+								1	0.9689	ACP	0.58	AntiCP	0.6379	ACP	0.7355	ACP
LWSVPQPKVLPIPQ	P05814	CSN2	Beta-casein	231	70.83	14	1600.93	9.84	1	6.63	5500				+		+		+				3	0.9922	ACP	0.68	AntiCP	0.4217	Non-ACP	0.7948	ACP
LALPPQPLWSVPQPK	P05814	CSN2	Beta-casein	231	57.87	15	1669.95	9.8	1	7.6	5500								+				1	0.9922	ACP	0.29	Non-AntiCP	0.407	Non-ACP	0.7903	ACP
PPQPLWSVPQPKVLPIPQ	P05814	CSN2	Beta-casein	213	55.56	18	2020.15	9.84	1	7.82	5500							+					1	0.9922	ACP	0.3	Non-AntiCP	0.3833	Non-ACP	0.6944	ACP
VPKAKDTVYT	P05814	CSN2	Beta-casein	293	60.05	10	1120.61	9.42	1	16.65	1490				+								1	0.9922	ACP	0.2	Non-AntiCP	0.4242	Non-ACP	0.513	Non-ACP
QVVPYPQRAVPVQA	P05814	CSN2	Beta-casein	293	42.56	14	1550.85	9.97	1	10.89	1490				+								1	0.9922	ACP	0.34	Non-AntiCP	0.5	Non-ACP	0.1697	Non-ACP
LPIPQQVVPYPQRAVPVQ	P05814	CSN2	Beta-casein	328	56.28	18	2028.15	9.6	1	9.07	1490						+						1	0.9922	ACP	0.33	Non-AntiCP	0.4242	Non-ACP	0.0783	Non-ACP
PARPPPPPP	Q9NQC3	RTN4	Reticulon-4	60	59.81	9	924.517	11.56	1	11.19	0	+											1	0.9922	ACP	0.25	Non-AntiCP	0.6492	ACP	0.9665	ACP
SFPPPPPPP	B1AK53	ESPN	Espin	66	42.03	9	931.479	5.49	0	7.63	0				+								1	0.944	ACP	0.6	AntiCP	0.6428	ACP	0.9087	ACP
QPPPPPPPP	O14514	BAI1	Brain-specific angiogenesis inhibitor 1	71	54.81	9	922.49	5.47	0	9.79	0				+								1	0.944	ACP	0.6	AntiCP	0.6373	ACP	0.7691	ACP
PGAPP	O15013	ARHGEF10	Rho guanine nucleotide exchange factor 10	20	20.33	5	437.227	5.25	0	9.97	0				+								1	NA	NP	0.6	AntiCP	0.594	ACP	0.9284	ACP
PAGPP	O43306	ADCY6	Adenylate cyclase type 6	20	20.33	5	437.227	5.25	0	9.97	0				+								1	NA	NP	0.6	AntiCP	0.6	ACP	0.9689	ACP
EVSRLQGTGGPS	O75888	TNFSF13	Tumor necrosis factor ligand superfamily member 13	46	45.65	12	1186.59	6.61	0	17.16	0				+								1	0.6063	Non-ACP	0.6	AntiCP	0.2058	Non-ACP	0.0548	Non-ACP
PLLPPPPPP	O95450	ADAMTS2	A disintegrin and metalloproteinase with thrombospondin motifs 2	80	76.11	9	923.546	5.25	0	6.38	0	+			+								2	0.9922	ACP	0.6	AntiCP	0.6321	ACP	0.9441	ACP
PPLLPPPPP	O95450	ADAMTS2	A disintegrin and metalloproteinase with thrombospondin motifs 2	80	58.31	9	923.546	5.25	0	6.38	0				+								1	0.9922	ACP	0.34	Non-AntiCP	0.6321	ACP	0.9375	ACP
AIQDPRLF	P01833	PIGR	Polymeric immunoglobulin receptor	93	49.14	8	958.522	6.56	0	10.68	0				+								1	0.6063	Non-ACP	0.34	Non-AntiCP	0.4447	Non-ACP	0.3963	Non-ACP
PLAPVHNPISV	P05814	CSN2	Beta-casein	178	67.84	11	1142.64	7.89	0	9.17	0				+		+			+	+		4	0.9922	ACP	0.41	Non-AntiCP	0.4213	Non-ACP	0.599	ACP
PVTQPLAPVHNPISV	P05814	CSN2	Beta-casein	293	39.05	15	1567.87	7.89	0	9.87	0			+	+		+						3	0.9798	ACP	0.58	AntiCP	0.3877	Non-ACP	0.3339	Non-ACP
TQPLAPVHNPISV	P05814	CSN2	Beta-casein	293	41.7	13	1371.75	7.89	0	10.19	0				+								1	0.9798	ACP	0.76	AntiCP	0.2486	Non-ACP	0.2319	Non-ACP
LLQPLMQQVPQPIPQ	P05814	CSN2	Beta-casein	328	58.79	15	1728.96	5.48	0	6.31	0				+	+							2	0.9922	ACP	0.84	AntiCP	0.3854	Non-ACP	0.215	Non-ACP
DKIYPSFQPQP	P05814	CSN2	Beta-casein	293	68.27	11	1318.65	6.79	0	13.22	1490				+								1	0.6063	Non-ACP	0.63	AntiCP	0.3709	Non-ACP	0.1729	Non-ACP
IYPVTQPLAPVHNPISV	P05814	CSN2	Beta-casein	328	55.46	17	1844.02	7.8	0	8.04	1490						+						1	0.8723	ACP	0.54	AntiCP	0.2986	Non-ACP	0.1128	Non-ACP
LLQPLMQQVPQPIPQT	P05814	CSN2	Beta-casein	293	60.08	16	1830	5.47	0	6.56	0				+								1	0.9922	ACP	0.34	Non-AntiCP	0.3114	Non-ACP	0.0613	Non-ACP
PTHQIYPVTQPLAPVHNPISV	P05814	CSN2	Beta-casein	293	57.77	21	2307.23	7.96	0	11.53	1490				+								1	0.9798	ACP	0.54	AntiCP	0.2176	Non-ACP	0.0613	Non-ACP
LPNSHPPT	P07498	CSN3	Kappa-casein	60	45.08	8	861.433	7.57	0	10.96	0				+								1	0.9689	ACP	0.54	AntiCP	0.3629	Non-ACP	0.8704	ACP
LPNSHPPTV	P07498	CSN3	Kappa-casein	60	61.74	9	960.501	7.89	0	10.5	0				+								1	0.9922	ACP	0.58	AntiCP	0.2683	Non-ACP	0.7205	ACP
PPGPPPPPP	P0C7U0	ELFN1	Protein ELFN1	56	56.49	9	851.453	5.25	0	10.17	0	+											1	0.9689	ACP	0.84	AntiCP	0.6377	ACP	0.9285	ACP
GPPPPPPPP	P10275	AR	Androgen receptor	64	64.05	9	851.453	5.65	0	10.17	0	+	+										2	0.6391	ACP	0.63	AntiCP	0.6374	ACP	0.9766	ACP
PPPPPPPPP	P10323	ACR	Acrosin	155	84.84	9	891.484	5.25	0	9.16	0	+	+	+	+								4	0.8152	ACP	0.54	AntiCP	0.6377	ACP	0.9287	ACP
GHPPPPPPP	P14866	HNRNPL	Heterogeneous nuclear ribonucleoprotein L	107	76.63	9	891.459	8.32	0	12.36	0	+	+	+	+								4	0.9811	ACP	0.56	AntiCP	0.6166	ACP	0.9766	ACP
GHPPPPPPPP	P14866	HNRNPL	Heterogeneous nuclear ribonucleoprotein L	154	66.03	10	988.511	8.32	0	12.5	0	+	+	+									3	0.9289	ACP	0.54	AntiCP	0.6268	ACP	0.9766	ACP
YEKVSAGNGGSSL	P15941	MUC1	Mucin-1	374	64.27	13	1267.6	6.75	0	18.09	1490	+	+	+	+								4	0.9922	ACP	0.54	AntiCP	0.2421	Non-ACP	0.049	Non-ACP
SPYEKVSAGNGGSSLS	P15941	MUC1	Mucin-1	191	88.19	16	1538.72	6.57	0	19.15	1490	+		+	+								3	0.9922	ACP	0.58	AntiCP	0.3215	Non-ACP	0.0456	Non-ACP
SPYEKVSAGNGGSS	P15941	MUC1	Mucin-1	245	61.61	14	1338.6	6.57	0	19.94	1490				+								1	0.9922	ACP	0.84	AntiCP	0.3666	Non-ACP	0.0394	Non-ACP
SPYEKVSAGNGGSSLSY	P15941	MUC1	Mucin-1	374	91.21	17	1701.78	6.55	0	18.44	2980			+	+								2	0.9922	ACP	0.6	AntiCP	0.3478	Non-ACP	0.0382	Non-ACP
SPYEKVSAGNGGSSL	P15941	MUC1	Mucin-1	245	77.25	15	1451.69	6.75	0	18.69	1490	+		+	+								3	0.9922	ACP	0.54	AntiCP	0.2774	Non-ACP	0.0377	Non-ACP
YEKVSAGNGGSSLSY	P15941	MUC1	Mucin-1	374	70.58	15	1517.7	6.55	0	17.84	2980			+									1	0.9922	ACP	0.71	AntiCP	0.3305	Non-ACP	0.0349	Non-ACP
TDRSPYEKVSAGNGGSSLSYTNPAVAATSANL	P15941	MUC1	Mucin-1	245	66.88	32	3184.52	6.82	0	27.23	2980				+								1	0.9255	ACP	0.76	AntiCP	0.0538	Non-ACP	0.0326	Non-ACP
DRSPYEKVSAGNGGSSLS	P15941	MUC1	Mucin-1	245	54.92	18	1809.85	6.69	0	24.6	1490				+								1	0.8613	Non-ACP	0.67	AntiCP	0.1844	Non-ACP	0.0308	Non-ACP
TDRSPYEKVSAGNGGSSLSY	P15941	MUC1	Mucin-1	245	37.86	20	2073.96	6.67	0	24.14	2980				+								1	0.9798	ACP	0.46	AntiCP	0.1655	Non-ACP	0.0296	Non-ACP
DRSPYEKVSAGNGGSSL	P15941	MUC1	Mucin-1	245	51.74	17	1722.81	6.87	0	24.14	1490				+								1	0.9417	Non-ACP	0.27	Non-AntiCP	0.1445	Non-ACP	0.0291	Non-ACP
DRSPYEKVSAGNGGSSLSY	P15941	MUC1	Mucin-1	245	71.44	19	1972.91	6.67	0	23.89	2980			+	+								2	0.9417	Non-ACP	0.46	AntiCP	0.2148	Non-ACP	0.0291	Non-ACP
TDRSPYEKVSAGNGGSSLS	P15941	MUC1	Mucin-1	374	74.97	19	1910.89	6.69	0	24.85	1490			+	+								2	0.9798	ACP	0.46	AntiCP	0.1328	Non-ACP	0.0273	Non-ACP
GAPPP	P35368	ADRA1B	Alpha-1B adrenergic receptor	20	20.33	5	437.227	5.65	0	9.97	0				+								1	NA	NP	0.66	AntiCP	0.5734	ACP	0.975	ACP
APPPPPPPPP	P46379	BAG6	Large proline-rich protein BAG6	209	55.2	10	962.521	5.65	0	9.66	0		+	+									2	0.8613	Non-ACP	0.62	AntiCP	0.6372	ACP	0.9285	ACP
APPPPPPPP	P46379	BAG6	Large proline-rich protein BAG6	121	65.46	9	865.468	5.65	0	9.52	0	+	+	+									3	0.8613	Non-ACP	0.46	AntiCP	0.6373	ACP	0.9284	ACP
YQPPPPPPP	P49715	CEBPA	CCAAT/enhancer-binding protein alpha	74	57.49	9	988.5	5.48	0	8.94	1490	+	+										2	0.944	ACP	0.58	AntiCP	0.624	ACP	0.8092	ACP
YQPPPPPP	P49715	CEBPA	CCAAT/enhancer-binding protein alpha	74	58.72	8	891.448	5.48	0	8.8	1490	+	+	+									3	0.944	ACP	0.75	AntiCP	0.625	ACP	0.8007	ACP
LPPLPPPPP	P51608	MECP2	Methyl-CpG-binding protein 2	69	69.14	9	923.546	5.63	0	6.38	0				+	+							2	0.9689	ACP	0.58	AntiCP	0.6337	ACP	0.9286	ACP
PAPPPPPPPP	Q12830	BPTF	Nucleosome-remodeling factor subunit BPTF	103	55.2	10	962.521	5.25	0	9.66	0		+	+									2	0.9689	ACP	0.67	AntiCP	0.6368	ACP	0.9687	ACP
PAPPPPPPP	Q12830	BPTF	Nucleosome-remodeling factor subunit BPTF	103	81.84	9	865.468	5.25	0	9.52	0	+	+	+									3	0.9689	ACP	0.22	Non-AntiCP	0.635	ACP	0.9686	ACP
SPAVLVHRDG	Q13410	BTN1A1	Butyrophilin subfamily 1 member A1	51	50.51	10	1049.56	7.91	0	15.76	0				+								1	0.9689	ACP	0.4	Non-AntiCP	0.3919	Non-ACP	0.4451	Non-ACP
PLPLPPPPP	Q13495	MAMLD1	Mastermind-like domain-containing protein 1	73	72.62	9	923.546	5.25	0	6.38	0				+								1	0.9922	ACP	0.27	Non-AntiCP	0.6288	ACP	0.9357	ACP
PHPPPPPPP	Q15390	MTFR1	Mitochondrial fission regulator 1	42	42.03	9	931.49	8.32	0	11.35	0				+								1	0.9922	ACP	0.44	Non-AntiCP	0.6304	ACP	0.9289	ACP
PPPGSFPPP	Q15427	SF3B4	Splicing factor 3B subunit 4	62	62.44	9	891.448	5.25	0	8.64	0		+										1	0.944	ACP	0.27	Non-AntiCP	0.6075	ACP	0.9103	ACP
PVQPPPPPP	Q16204	CCDC6	Coiled-coil domain-containing protein 6	114	62.54	9	924.505	5.25	0	9.19	0	+											1	0.9922	ACP	0.27	Non-AntiCP	0.6175	ACP	0.7744	ACP
PPIIPPPPP	Q16637	SMN1	Survival motor neuron protein	91	70.99	9	923.546	5.25	0	6.64	0				+								1	0.9922	ACP	0.14	Non-AntiCP	0.6254	ACP	0.9451	ACP
PPPPPPPHG	Q16676	FOXD1	Forkhead box protein D1	66	64.33	9	891.459	7.91	0	12.36	0	+	+	+	+								4	0.8152	ACP	0.21	Non-AntiCP	0.6173	ACP	0.9276	ACP
PGPPPPPPP	Q2V2M9	FHOD3	FH1/FH2 domain-containing protein 3	64	64.05	9	851.453	5.25	0	10.17	0	+	+										2	0.8152	ACP	0.23	Non-AntiCP	0.6363	ACP	0.9284	ACP
PPPPPPPPPP	Q5TGY3	AHDC1	AT-hook DNA-binding motif-containing protein 1	177	66.03	10	988.537	5.25	0	9.3	0	+	+	+									3	0.8152	ACP	0.29	Non-AntiCP	0.6373	ACP	0.9287	ACP
LPLPPPPPP	Q5VT03	NUTM2D	NUT family member 2D	62	61.59	9	923.546	5.63	0	6.38	0				+								1	0.9922	ACP	0.19	Non-AntiCP	0.6337	ACP	0.9288	ACP
VSLISAEVPLGR	Q6PP77	XKRX	XK-related protein 2	53	53.14	12	1239.72	6.51	0	11.51	0											+	1	0.9922	ACP	0.23	Non-AntiCP	0.3	Non-ACP	0.0435	Non-ACP
PQPPPPPPP	Q6UUV9	CRTC1	CREB-regulated transcription coactivator 1	56	56.4	9	922.49	5.25	0	9.79	0			+									1	0.944	ACP	0.25	Non-AntiCP	0.635	ACP	0.8072	ACP
YAPPPPPPP	Q75N03	CBLL1	E3 ubiquitin-protein ligase Hakai	42	42.03	9	931.479	5.48	0	8.67	1490				+								1	0.9689	ACP	0.2	Non-AntiCP	0.6253	ACP	0.9682	ACP
LPPPLPPPP	Q86VE0	MYPOP	Myb-related transcription factor, partner of profilin	78	62.75	9	923.546	5.63	0	6.38	0				+								1	0.8152	ACP	0.17	Non-AntiCP	0.6337	ACP	0.9785	ACP
PLPIPPPPP	Q8IX15	HOMEZ	Homeobox and leucine zipper protein Homez	73	72.62	9	923.546	5.25	0	6.51	0				+								1	0.944	ACP	0.23	Non-AntiCP	0.6163	ACP	0.9356	ACP
PLPPLPPPP	Q8NEA6	GLIS3	Zinc finger protein GLIS3	66	65.65	9	923.546	5.25	0	6.38	0				+								1	0.944	ACP	0.28	Non-AntiCP	0.6337	ACP	0.9783	ACP
PPAPPPPPP	Q8NFC6	BOD1L1	Biorientation of chromosomes in cell division protein 1-like 1	51	57.78	9	865.468	5.25	0	9.52	0		+										1	0.9689	ACP	0.15	Non-AntiCP	0.6369	ACP	0.9286	ACP
QYPPPPPPP	Q92841	DDX17	Probable ATP-dependent RNA helicase DDX17	83	67.97	9	988.5	5.45	0	8.94	1490	+	+		+								3	0.944	ACP	0.21	Non-AntiCP	0.6258	ACP	0.9093	ACP
LPGQGVHSQGQGPGAN	Q92896	GLG1	Golgi apparatus protein 1	49	49.37	16	1502.72	7.38	0	18.67	0				+								1	0.9798	ACP	0.25	Non-AntiCP	0.2935	Non-ACP	0.0411	Non-ACP
AGPPP	Q96IF1	AJUBA	LIM domain-containing protein ajuba	20	20.33	5	437.227	5.65	0	9.97	0				+								1	NA	NP	0.14	Non-AntiCP	0.5883	ACP	0.9273	ACP
APGPP	Q96P50	ACAP3	Arf-GAP with coiled-coil, ANK repeat and PH domain-containing protein 3	20	20.33	5	437.227	5.65	0	9.97	0				+								1	NA	NP	0.12	Non-AntiCP	0.5979	ACP	0.9276	ACP
GPAPP	Q99490	AGAP2	Arf-GAP with GTPase, ANK repeat and PH domain-containing protein 2	20	20.33	5	437.227	5.65	0	9.97	0				+								1	NA	NP	0.13	Non-AntiCP	0.5904	ACP	0.9768	ACP
LPIIQKLEPQIA	Q99541	PLIN2	Perilipin-2	49	39.04	12	1361.83	6.86	0	10.79	0				+	+							2	0.9922	ACP	0.11	Non-AntiCP	0.3919	Non-ACP	0.4496	Non-ACP
LPIIQKLEPQI	Q99541	PLIN2	Perilipin-2	49	44.53	11	1290.79	6.82	0	10.29	0				+								1	0.9922	ACP	0.28	Non-AntiCP	0.4362	Non-ACP	0.4128	Non-ACP
HPPPPPPPP	Q9C0F0	ASXL3	Putative Polycomb group protein ASXL3	66	42.03	9	931.49	8.32	0	11.35	0				+								1	0.944	ACP	0.12	Non-AntiCP	0.635	ACP	0.9281	ACP
PAVVLPVPQPEI	P05814	CSN2	Beta-casein	293	53.76	12	1257.73	3.01	-1	9.61	0				+								1	0.9922	ACP	0.71	AntiCP	0.5786	ACP	0.4218	Non-ACP
PQIPKLTDLEN	P05814	CSN2	Beta-casein	231	67.85	11	1266.68	4	-1	16.5	0								+				1	0.9922	ACP	0.37	Non-AntiCP	0.1882	Non-ACP	0.0664	Non-ACP
QELLLNPTHQIYPVTQPLAPVHNPISV	P05814	CSN2	Beta-casein	328	80.58	27	3017.63	6.05	-1	13.03	1490					+							1	0.8723	ACP	0.15	Non-AntiCP	0.0782	Non-ACP	0.0363	Non-ACP
PEPPPPPPP	Q15911	ZFHX3	Zinc finger homeobox protein 3	81	65.88	9	923.474	3.01	-1	12.65	0	+			+	+							3	0.944	ACP	0.19	Non-AntiCP	0.6358	ACP	0.7755	ACP
DAPPPPAAPLP	Q99523	SORT1	Sortilin	76	70.38	11	1041.55	2.95	-1	12.63	0		+										1	0.8613	Non-ACP	0.15	Non-AntiCP	0.5191	ACP	0.9143	ACP
ASVDSGSSEEQGGSSRALVSTLVPLG	P01833	PIGR	Polymeric immunoglobulin receptor	93	32.47	26	2489.22	3.74	-2	25.46	0				+								1	0.8613	Non-ACP	0.37	Non-AntiCP	0.1162	Non-ACP	0.0706	Non-ACP
FAEEKAVADTRDQADGSR	P01833	PIGR	Polymeric immunoglobulin receptor	93	62.2	18	1964.92	4.15	-2	34.96	0				+								1	0.9811	ACP	0.16	Non-AntiCP	0.0697	Non-ACP	0.0589	Non-ACP
SRASVDSGSSEEQGGSS	P01833	PIGR	Polymeric immunoglobulin receptor	956	53.69	17	1625.67	3.73	-2	28.09	0		+										1	0.9922	ACP	0.18	Non-AntiCP	0.5173	ACP	0.0434	Non-ACP
LFAEEKAVADTRDQADGSR	P01833	PIGR	Polymeric immunoglobulin receptor	956	66.7	19	2078	4.16	-2	33.71	0	+	+	+									3	0.9922	ACP	0.27	Non-AntiCP	0.0566	Non-ACP	0.0412	Non-ACP
SVDSGSSEEQGGSSRA	P01833	PIGR	Polymeric immunoglobulin receptor	956	85.81	16	1538.64	3.73	-2	27.63	0		+										1	0.9922	ACP	0.22	Non-AntiCP	0.4645	Non-ACP	0.0385	Non-ACP
ADGSRASVDSGSSEEQGGSSR	P01833	PIGR	Polymeric immunoglobulin receptor	956	60.4	21	2024.86	4	-2	35.19	0		+										1	0.6063	Non-ACP	0.19	Non-AntiCP	0.4106	Non-ACP	0.0358	Non-ACP
AIQDPRLFAEEKAVADTRDQ	P01833	PIGR	Polymeric immunoglobulin receptor	93	40.52	20	2272.14	4.16	-2	31.89	0			+	+								2	0.8613	Non-ACP	0.1	Non-AntiCP	0.0578	Non-ACP	0.0354	Non-ACP
DSGSSEEQGGSSRALVSTLVPLG	P01833	PIGR	Polymeric immunoglobulin receptor	93	59.03	23	2232.08	3.73	-2	24.96	0	+			+								2	0.8613	Non-ACP	0.23	Non-AntiCP	0.1669	Non-ACP	0.0344	Non-ACP
SVDSGSSEEQGGSSRAL	P01833	PIGR	Polymeric immunoglobulin receptor	956	55.48	17	1651.73	3.73	-2	26.38	0		+										1	0.9689	ACP	0.21	Non-AntiCP	0.3947	Non-ACP	0.0291	Non-ACP
DSGSSEEQGGSSRALV	P01833	PIGR	Polymeric immunoglobulin receptor	956	54.91	16	1564.69	3.73	-2	25.92	0		+										1	0.8613	Non-ACP	0.14	Non-AntiCP	0.3597	Non-ACP	0.0289	Non-ACP
FAEEKAVADTRDQ	P01833	PIGR	Polymeric immunoglobulin receptor	611	62.73	13	1478.7	4	-2	27.4	0	+											1	0.9289	ACP	0.07	Non-AntiCP	0.1323	Non-ACP	0.0288	Non-ACP
LFAEEKAVADTRDQA	P01833	PIGR	Polymeric immunoglobulin receptor	611	58.22	15	1662.82	4	-2	26.65	0	+			+								2	0.9689	ACP	0.07	Non-AntiCP	0.1193	Non-ACP	0.0274	Non-ACP
GEGDFLAEGGGVR	P02671	FGA	Fibrinogen alpha chain	417	89.82	13	1262.59	3.74	-2	23.44	0		+										1	0.9811	ACP	0.13	Non-AntiCP	0.1951	Non-ACP	0.2045	Non-ACP
EGDFLAEGGGVR	P02671	FGA	Fibrinogen alpha chain	417	69.45	12	1205.57	3.73	-2	22.29	0		+										1	0.6063	Non-ACP	0.02	Non-AntiCP	0.1798	Non-ACP	0.0711	Non-ACP
SGEGDFLAEGGGVR	P02671	FGA	Fibrinogen alpha chain	243	103.9	14	1349.62	3.73	-2	23.9	0	+	+	+									3	0.9922	ACP	0.2	Non-AntiCP	0.165	Non-ACP	0.0248	Non-ACP
LTDLENLHLPLP	P05814	CSN2	Beta-casein	293	44.08	12	1373.75	4	-2	12.63	0				+								1	0.9922	ACP	0.19	Non-AntiCP	0.5075	Non-ACP	0.5333	Non-ACP
SLSSSEESITEYK	P05814	CSN2	Beta-casein	1276	58.12	13	1458.67	3.79	-2	21.06	1490		+										1	0.9922	ACP	0.16	Non-AntiCP	0.4402	Non-ACP	0.0549	Non-ACP
SSSEESITEYK	P05814	CSN2	Beta-casein	607	75.94	11	1258.55	3.79	-2	21.85	1490	+	+										2	0.9922	ACP	0.08	Non-AntiCP	0.4384	Non-ACP	0.0304	Non-ACP
LSSSEESITEYK	P05814	CSN2	Beta-casein	1276	60.48	12	1371.64	3.8	-2	20.6	1490		+	+									2	0.9922	ACP	0.06	Non-AntiCP	0.3984	Non-ACP	0.0293	Non-ACP
SSEESITEYK	P05814	CSN2	Beta-casein	1276	55.19	10	1171.52	3.79	-2	21.39	1490		+										1	0.9922	ACP	0.03	Non-AntiCP	0.4327	Non-ACP	0.0271	Non-ACP
DEGYGPPPP	P14866	HNRNPL	Heterogeneous nuclear ribonucleoprotein L	154	55.7	9	927.396	2.82	-2	17.32	1490		+										1	0.6063	Non-ACP	0.24	Non-AntiCP	0.4928	Non-ACP	0.6799	ACP
RLQNPSESSEPIPLE	P47710	CSN1S1	Alpha-S1-casein	62	60.06	15	1694.84	3.78	-2	20.4	0		+										1	0.9922	ACP	0.07	Non-AntiCP	0.2424	Non-ACP	0.0372	Non-ACP
SGVENALTKSELLVEQ	Q99541	PLIN2	Perilipin-2	58	58.12	16	1715.89	3.79	-2	21.36	0		+										1	0.9689	ACP	0.03	Non-AntiCP	0.0854	Non-ACP	0.0311	Non-ACP
AEEKAVADTRDQADG	P01833	PIGR	Polymeric immunoglobulin receptor	956	56.18	15	1574.71	3.81	-3	34.4	0		+										1	0.6063	Non-ACP	0.25	Non-AntiCP	0.138	Non-ACP	0.0475	Non-ACP
DQADGSRASVDSGSSEEQGGSSRA	P01833	PIGR	Polymeric immunoglobulin receptor	956	65.97	24	2338.98	3.8	-3	40.1	0		+										1	0.6063	Non-ACP	0.23	Non-AntiCP	0.2701	Non-ACP	0.045	Non-ACP
ADGSRASVDSGSSEEQGGSS	P01833	PIGR	Polymeric immunoglobulin receptor	956	70.74	20	1868.76	3.54	-3	33.38	0		+										1	0.6063	Non-ACP	0.26	Non-AntiCP	0.4438	Non-ACP	0.0445	Non-ACP
DQADGSRASVDSGSSEEQGGSSR	P01833	PIGR	Polymeric immunoglobulin receptor	956	80.94	23	2267.95	3.8	-3	39.6	0		+										1	0.6063	Non-ACP	0.1	Non-AntiCP	0.3058	Non-ACP	0.044	Non-ACP
FAEEKAVADTRDQADGS	P01833	PIGR	Polymeric immunoglobulin receptor	956	63.11	17	1808.81	3.8	-3	33.15	0		+	+									2	0.9811	ACP	0.1	Non-AntiCP	0.0819	Non-ACP	0.0427	Non-ACP
AEEKAVADTRDQADGS	P01833	PIGR	Polymeric immunoglobulin receptor	611	66.13	16	1661.75	3.81	-3	34.86	0	+	+										2	0.6063	Non-ACP	0.18	Non-AntiCP	0.099	Non-ACP	0.0405	Non-ACP
VADTRDQADGSRASVDSGSSEEQGGSSRA	P01833	PIGR	Polymeric immunoglobulin receptor	611	74.95	29	2881.26	3.97	-3	45.84	0	+	+										2	0.9922	ACP	0.11	Non-AntiCP	0.1182	Non-ACP	0.0395	Non-ACP
DAAPDEKVLDSGF	P01833	PIGR	Polymeric immunoglobulin receptor	956	57.27	13	1362.63	3.48	-3	24.58	0		+										1	0.7997	Non-ACP	0.2	Non-AntiCP	0.1002	Non-ACP	0.0356	Non-ACP
FAEEKAVADTRDQADG	P01833	PIGR	Polymeric immunoglobulin receptor	956	58.74	16	1721.78	3.8	-3	32.69	0		+										1	0.9811	ACP	0.16	Non-AntiCP	0.1123	Non-ACP	0.0341	Non-ACP
DSGEGDFLAEGGGVR	P02671	FGA	Fibrinogen alpha chain	417	105.48	15	1464.65	3.52	-3	27.54	0	+	+	+									3	0.6063	Non-ACP	0.08	Non-AntiCP	0.1222	Non-ACP	0.0346	Non-ACP
ADSGEGDFLAEGGGVR	P02671	FGA	Fibrinogen alpha chain	417	99.99	16	1535.68	3.54	-3	28.04	0	+	+									+	3	0.6063	Non-ACP	0.12	Non-AntiCP	0.1013	Non-ACP	0.0286	Non-ACP
RETIESLSSSEESI	P05814	CSN2	Beta-casein	1276	54.61	14	1566.74	3.61	-3	23.29	0		+										1	0.9922	ACP	0.16	Non-AntiCP	0.4268	Non-ACP	0.0637	Non-ACP
RETIESLSSSEESITEYK	P05814	CSN2	Beta-casein	1276	77.19	18	2086.99	3.9	-3	29.26	1490		+	+									2	0.9922	ACP	0.11	Non-AntiCP	0.3007	Non-ACP	0.0396	Non-ACP
ESLSSSEESITEYK	P05814	CSN2	Beta-casein	607	59.51	14	1587.71	3.61	-3	24.69	1490	+	+										2	0.6063	Non-ACP	0.32	Non-AntiCP	0.4352	Non-ACP	0.0367	Non-ACP
TIESLSSSEESITEYK	P05814	CSN2	Beta-casein	1276	63.79	16	1801.84	3.61	-3	23.82	1490		+										1	0.9922	ACP	0.15	Non-AntiCP	0.3726	Non-ACP	0.0363	Non-ACP
IESLSSSEESITEYK	P05814	CSN2	Beta-casein	1276	76.4	15	1700.8	3.62	-3	23.57	1490	+	+	+									3	0.9922	ACP	0.17	Non-AntiCP	0.411	Non-ACP	0.0355	Non-ACP
SAWLDSGVTGSGLEGDH	P12272	PTHLH	Parathyroid hormone-related protein	70	70.36	17	1686.75	3.68	-3	22.82	5500		+										1	0.9922	ACP	0.18	Non-AntiCP	0.1388	Non-ACP	0.1174	Non-ACP
DGREQEAEQMPEYRG	Q13410	BTN1A1	Butyrophilin subfamily 1 member A1	186	57.93	15	1793.76	3.87	-3	32.78	1490		+										1	0.8613	Non-ACP	0.14	Non-AntiCP	0.2364	Non-ACP	0.0434	Non-ACP
DGREQEAEQMPEYR	Q13410	BTN1A1	Butyrophilin subfamily 1 member A1	186	60.41	14	1736.74	3.87	-3	31.63	1490		+										1	0.8613	Non-ACP	0.06	Non-AntiCP	0.3099	Non-ACP	0.0433	Non-ACP
PPPPEPVPMYSDEDLA	O60318	MCM3AP	Germinal-center associated nuclear protein	48	48.05	16	1752.79	2.64	-4	21.15	1490				+								1	0.9689	ACP	0.08	Non-AntiCP	0.2262	Non-ACP	0.1044	Non-ACP
AVADTRDQADGSRASVDSGSSEEQ	P01833	PIGR	Polymeric immunoglobulin receptor	956	74.88	24	2437.06	3.67	-4	40.81	0	+	+	+									3	0.8613	Non-ACP	0.19	Non-AntiCP	0.0598	Non-ACP	0.0542	Non-ACP
AVADTRDQADGSRASVDSGSSEE	P01833	PIGR	Polymeric immunoglobulin receptor	956	71.47	23	2309	3.67	-4	40.04	0	+	+	+									3	0.6063	Non-ACP	0.15	Non-AntiCP	0.0769	Non-ACP	0.054	Non-ACP
AVADTRDQADGSRASVDSGSSEEQG	P01833	PIGR	Polymeric immunoglobulin receptor	956	60.32	25	2494.08	3.67	-4	41.96	0	+	+										2	0.6063	Non-ACP	0.17	Non-AntiCP	0.0613	Non-ACP	0.0527	Non-ACP
VADTRDQADGSRASVDSGSSEEQG	P01833	PIGR	Polymeric immunoglobulin receptor	956	64.42	24	2423.04	3.67	-4	41.46	0		+										1	0.9922	ACP	0.13	Non-AntiCP	0.0667	Non-ACP	0.0486	Non-ACP
DQADGSRASVDSGSSEEQGGSS	P01833	PIGR	Polymeric immunoglobulin receptor	611	79.76	22	2111.84	3.39	-4	37.79	0	+	+										2	0.6063	Non-ACP	0.09	Non-AntiCP	0.3397	Non-ACP	0.045	Non-ACP
AVADTRDQADGSRASVDSGSSEEQGGSS	P01833	PIGR	Polymeric immunoglobulin receptor	956	93.07	28	2725.16	3.67	-4	44.03	0	+	+	+									3	0.6063	Non-ACP	0.1	Non-AntiCP	0.1145	Non-ACP	0.0426	Non-ACP
VADTRDQADGSRASVDSGSSEEQGGSS	P01833	PIGR	Polymeric immunoglobulin receptor	956	81.48	27	2654.12	3.67	-4	43.53	0	+	+										2	0.9922	ACP	0.12	Non-AntiCP	0.1313	Non-ACP	0.0387	Non-ACP
ADTRDQADGSRASVDSGSSEEQGGSS	P01833	PIGR	Polymeric immunoglobulin receptor	956	63.51	26	2555.06	3.67	-4	43.99	0		+										1	0.6063	Non-ACP	0.17	Non-AntiCP	0.1933	Non-ACP	0.0373	Non-ACP
RETIESLSSSEESITE	P05814	CSN2	Beta-casein	1276	67.27	16	1795.83	3.48	-4	27.17	0	+	+										2	0.9922	ACP	0.05	Non-AntiCP	0.3523	Non-ACP	0.0617	Non-ACP
RETIESLSSSEESITEY	P05814	CSN2	Beta-casein	1276	82.63	17	1958.89	3.48	-4	26.46	1490	+	+	+									3	0.9922	ACP	0.04	Non-AntiCP	0.3355	Non-ACP	0.0561	Non-ACP
VKHEDQQQGEDEHQDKIYP	P05814	CSN2	Beta-casein	467	62.91	19	2322.05	4.29	-4	42.05	1490			+									1	0.9689	ACP	0.05	Non-AntiCP	0.137	Non-ACP	0.0435	Non-ACP
ETIESLSSSEESITEYKQ	P05814	CSN2	Beta-casein	1276	63.19	18	2058.94	3.49	-4	28.22	1490		+										1	0.6063	Non-ACP	0.07	Non-AntiCP	0.3281	Non-ACP	0.0425	Non-ACP
ETIESLSSSEESITEYK	P05814	CSN2	Beta-casein	293	74.5	17	1930.89	3.49	-4	27.45	1490	+	+	+	+	+	+				+		7	0.6063	Non-ACP	0.08	Non-AntiCP	0.3562	Non-ACP	0.0372	Non-ACP
RPDIQYPDATDEDITSH	P10451	SPP1	Osteopontin	159	76.52	17	1971.88	3.76	-4	29.79	1490		+										1	0.9922	ACP	0.05	Non-AntiCP	0.1628	Non-ACP	0.0499	Non-ACP
RPDIQYPDATDEDIT	P10451	SPP1	Osteopontin	159	74.59	15	1747.79	3.35	-4	27	1490		+										1	0.9922	ACP	0.07	Non-AntiCP	0.2386	Non-ACP	0.0471	Non-ACP
ETIESLSSSEESITE	P05814	CSN2	Beta-casein	607	60.39	15	1639.73	2.7	-5	25.36	0	+											1	0.6063	Non-ACP	0.16	Non-AntiCP	0.4012	Non-ACP	0.1003	Non-ACP
NA: not applicable
ACP: anti-cancer peptide
NP: non-prediction
* predicted by PepDraw tool (http://www.tulane.edu/~biochem/WW/PepDraw/)
