# Supplementary material for: HMP-S7 Is a Novel Anti-Leukemic Peptide Discovered from Human Milk
Source: Biomedicines. 2021 Aug 9;9(8):981. doi: 10.3390/biomedicines9080981 (PMC8394283; doi:10.3390/biomedicines9080981)
Supplement: Supplementary file 1 [file biomedicines-09-00981-s001.zip › biomedicines-1308314-supplementary/Supplementary information/Table S3.xlsx]

## Sheet: Table S3
Table S3. Physicochemical, structural and machine learning properties of the selected peptides.
Peptide name	Peptide sequence	Length	Mass (Da)	pI	Net charge	Structure*	Anticancer peptide prediction (prediction value)
							(Y= anticancer peptide; N= non-anticancer peptide)
							ACPred-FL	AntiCP 2.0	MLACP	mACPpred
HMP-S1	ETIESLSSSEESITEYK	17	1932.26	3.49	-4	Helix	N(60.63%)	N(0.15)	N(0.3562)	N(0.0372)
HMP-S3	ADSGEGDFLAEGGGVR	16	1693	3.54	-3	Coil-Helix-Coil	N(60.63%)	N(0.16)	N(0.1013)	N(0.0286)
HMP-S2	PPPPPPPPP	9	989.3	5.25	0	Coil	Y(81.52%)	Y(0.67)	Y(0.6377)	Y(0.9287)
HMP-S4	APGPP	5	534.68	5.65	0	Coil	NP	Y(0.60)	Y(0.5979)	Y(0.9276)
HMP-S5	VSLISAEVPLGR	12	1396.84	6.51	0	Coil-Helix	Y(99.22%)	N(0.14)	N(0.300)	N(0.0435)
BMP-S6 (positive control)	FKCRRWQWRMKKLGAPSITCVR	22	2751.69	11.58	7	Coil-Helix	N(60.63%)	Y(1.0)	Y(0.9444)	Y(0.9848)
HMP-S7	SFIPRAKSTWLNNIKLL	17	2114.84	11.7	3	Helix	Y(94.40%)	Y(0.57)	N(0.4010)	Y(0.8932)
HMP-S8	GRATLVQDGIAKGRVA	16	1683.19	11.4	2	Helix-Coil	Y(83.42%)	N(0.25)	N(0.0824)	N(0.2289)
HMP-S9	LPIPQQVVPYPQRAVPVQ	18	2157.84	9.6	1	Coil-Sheet	Y(99.22%)	N(0.33)	N(0.4242)	N(0.0783)
NP: non-predictable; HMP: human milk peptide; BMP: bovine milk peptide
*: predicted by PEP-FOLD3 software
